# Supplementary material for: ATACdb: a comprehensive human chromatin accessibility database
Source: Nucleic Acids Res. 2020 Oct 30;49(D1):D55–64. doi: 10.1093/nar/gkaa943 (PMC7779059; doi:10.1093/nar/gkaa943)
Supplement: gkaa943_Supplemental_Files [file gkaa943_supplemental_files.zip]

Archive with 3 entries (3 files):
- Supplementary Figure 1.pdf
- Supplementary Table 1.docx
- Supplementary_Material_1.docx
